# Supplementary material for: Differing field methods and site conditions lead to varying bias in suspended sediment concentrations in the Lower Mississippi and Atchafalaya Rivers
Source: Environ Monit Assess. 2023 Oct 2;195(11):1260. doi: 10.1007/s10661-023-11836-z (PMC10749891; doi:10.1007/s10661-023-11836-z)
Supplement: Supplementary file 2 — Supplementary file2 (XLSX 20 KB) [file 10661_2023_11836_MOESM2_ESM.xlsx]

## Sheet: Summary_timeline
Online Resource 2 - Suspended sediment sampling protocol timelines for sites in the lower Mississippi and Atchafalaya Rivers for "Differing field methods and site conditions lead to varying bias in suspended sediment concentrations in the Lower Mississippi and Atchafalaya Rivers," in Environmental Monitoring and Assessment J. Murphya, L. Schaferb, S. Mizec aUS Geological Survey, DeKalb, Illinois,…
[USGS, U.S. Geological Survey; USACE, U.S. Army Corps of Engineers; NASQAN, National Stream Quality Accounting Network; ETR, equal transit rate; EDI, equal-discharge-increment; EWI, equal-width-increment; SVert/Box, single vertical or autosampler with "box" coefficient applied; fixed point, verticals located at a consistent set of latitude and longitude locations based on historical discharge dis…
Date range (year)	Collection Agency	Sample type	Sampler	Sampling Method	Number of cross-sectional sampling verticals (V)	Number of depth (#D) collection points OR indicator of depth-integrated sample (DI)	Reference/Notes
OH-OLMS
1973 - 1987	USGS	−	−	−	−	−	−
1987 - 1990	USGS	Depth-integrated	−	(ETR/EDI)/EWI	−	DI	Discharge integrated ETR, considered EDI
1990 - 2002	USGS	Depth-integrated	US D-74/77 TM	EDI/EWI	−	DI	−
2002 - 2014	USGS	Depth-integrated	US D-96 bag sampler	EDI/EWI	−	DI	4 or 5 sampling points (at 03612500, Ohio River at Dam 53 near Grand Chain, IL)
2014 - 2021	USGS	Depth-integrated	US D-96 bag sampler	EDI/EWI	−	DI	5 or 9 sampling points (at 03612600, Ohio River at Olmsted, IL)
MS-THEB
1973 - 1990	USGS	Depth-integrated	−	−	−	−	Some fall velocity size class information
1990 - 2008	USGS	Depth-integrated	−	EDI/EWI	−	DI	−
2008 - 2021	USGS	Depth-integrated	US D-96 bag sampler	SVert/Box/EDI	−	DI	1, 5, 10 sampling points (2 samples with 2 points, 2011; 4 points in 2015 only); sample depths about 10 - 60 feet.
MS-MEMP
1988 - 1991	USGS	−	−	−	−	−	−
2011	USGS	Depth-integrated	US D-96/99 bag sampler	EDI	−	−	Only 2 extreme high flow samples in 2011
2014 - 2020	USGS	Depth-integrated	US D-96/99 bag sampler	EDI	5V	DI	−
MS-abvVIC
2008	USGS	Depth-integrated	US D-96/99 bag sampler	EDI	5V	DI	−
2008 - 2021	USGS	Depth-integrated	US D-96/99 bag sampler	EDI	5V	DI	Mike Manning, U.S. Geological Survey, written communication, 2023: 5 point flow weighted (EDI)
MS-atVIC
1973 - 1991	USGS	Depth-integrated	US P-63 sampler based on discharge	EWI	4V	DI	Mike Manning, U.S. Geological Survey, written communication, 2023: point samplers used for depth composited sampling (about 0-25 feet, then 25-50 feet and 50-25 feet, etc.) pairwise sampling sets based on long-term discharge
1986 - 1994	USGS	Depth-integrated	Frame sampler	EDI	3V	DI	Mike Manning, U.S. Geological Survey, written communication, 2023: Frame sampler since 1991, split sands in the field (entire volume of suspended sediment sample filtered through sand/fine sieve (sands weighted), filtrate run through churn (1 pint bottle, fines analysis))
2008-2008	USGS	Depth-integrated	US D-96/99 bag sampler	EDI	5V	DI	No samples collected between August 1994 and April 2008
MS-UNIO
1991 - 2007	USACE	Point-integrated	−	−	4V	5D	20 points
2007 - 2017	USACE	Point-integrated	US P-63	EWI	4V	5D	20 points
2018 - 2018	USACE	Point-integrated	US P-61	EWI	4V	5D	20 points
2019-2021	USACE	Depth-integrated	US D-96 bag sampler	EDI	5V	DI	−
MS-TARB
1989 - 1990	USACE	Point-integrated	US P-61	−	4V	2D	James Lewis, U.S. Army Corps of Engineers, written communication, 2022: 8 points
1990 -1994	USACE	Point-integrated	US P-61	−	8V/4V	5D/3D	James Lewis, U.S. Army Corps of Engineers, written communication, 2022: Alternating 8V, 5D (40 points) and 4V, 3D (12 points)
1994 - 2019	USACE	Point-integrated	US P-61/63	EWI	4V	5D	James Lewis, U.S. Army Corps of Engineers, written communication, 2022: 20 points
2007 - 2018	USACE	Point-integrated	US P-61/63	EWI	4V	5D	James Lewis, U.S. Army Corps of Engineers, written communication, 2022: 20 points
2019 - 2021	USGS	Depth-integrated	US D-96 bag sampler	EDI	5V	DI	−
MS-STFR
1978 - 1982	USGS	Depth-integrated	Frame sampler	EWI	−	−	James Lewis, U.S. Army Corps of Engineers, written communication, 2022: Suspect frame sampler used 1982-2004. Mike Manning, U.S. Geological Survey, written communication, 2023: Frame sampler
1982 (Dec) - 1985 (Feb)	USGS	Depth-integrated	Frame sampler	EWI	3V/5V	DI	Charles Demas and Philip Curwick, retired U.S. Geological Survey employee, oral communication, 2021: Alternating 3 or 5 verticals, depth integrated
1990 - 2004	USGS	Depth-integrated	Mixed sampler types	EWI	3V	DI	Mike Manning, U.S. Geological Survey, written communication, 2023: 3 samples (composited) beginning 1990 NASQAN network
2004 - 2021	USGS	Depth-integrated	US D-96/99 bag sampler	EWI/ EDI -2005-2006	3V	DI	James Lewis, U.S. Army Corps of Engineers, written communication, 2022: hypothesis 2003 - 2021 with D-96/99
MS-BATO
1975-1976	−	−	−	−	−	−	intensive weekly Spring sampling 1975 and 1976
2004 - 2017	USGS	Depth-integrated	US D-96/99	EDI	3V	DI	USGS - NASQAN/NWQN
2018-2021	USGS	Depth-integrated	US D-96/100	EDI	5V	DI	USGS - CPRA
MS-BELL
2015 - 2015	USACE	Point-integrated	P-63	−	4V	5D	USACE, 20 points
2006-2021	USGS	Depth-integrated	US D-96/99	EWI	3V	DI	USGS - NASQAN/NWQN
2019 -2021	USGS	Depth-integrated	US D-96/99	EDI	5V	DI	USGS - CPRA
OR-OUTF
2009 - 2018	USACE	Point-integrated	US P-63	EWI	3V	4D	USACE; 12 points; depths ONLY used depths (0.2,0.4, 0.6, 0.8)
2018 - 2021	USGS	Depth-integrated	US D-96/99 bag sampler	EDI	5V	DI	USGS
RD-abvOR
1989 - 2005	USACE	Point- integrated	−	−	−	−	USACE, Samples collected varies from 4 to 6 to 9 points, (Not sure V and D)
AT-SIMM
1975 - 1976	−	−	−	−	−	−	−
1989 - 1990	USACE	Point-integrated	−	−	3V*	2D*	USACE
1990 -1998	USACE	Point-integrated	−	−	3V*	2D*	USACE
1998 - 2016	USACE	Point-integrated	−	−	3V	5D	USACE, 15 points
2008 - 2010	USACE	Point-integrated	US P-63	EWI (or fixed point)*	3V	5D	USACE, 15 points
2010 - 2015	USGS	Point-integrated	US P-61/63*	EWI (or fixed point)*	3V	5D	USGS, 15 points
2015 (mid)- 2016	USGS	Point-integrated	US P-6 200lb replaces P-63	EWI (or fixed point)*	3V	5D	USGS, 15 points
2018 - 2021	USGS	Depth-integrated	US D-96/99	EDI	5V	DI	USGS
AT-MELV
1979 - 2003	USGS	Depth-integrated	Frame sampler	EWI	3V	DI	Mike Manning, U.S. Geological Survey, written communication, 2023: Frame sampler
2003 - 2004	USGS	Depth-integrated	Mixed sampler types	EWI	3V	DI	−
2004 - 2021	USGS	Depth-integrated	US D-96/99	EWI	3V	DI	−
AT-MORG
1989 - 2016	USACE	Point-integrated	−	−	3V	5D	15 points, dredged, variable bottom, non-uniform depth
2015 - 2016	USACE	Point-integrated	US P6 200lb replaces P-63	EWI (or fixed point)*	3V	5D	15 points, dredged, variable bottom, non-uniform depth
2006 -	USGS	Depth-integrated	US D-96/99	EDI	3V	DI	USGS - NASQAN/NWQN
2006 - 2017	USGS	Depth-integrated	US D-96/99	EWI	3V	DI	USGS - NASQAN/NWQN
2018 - 2021	USGS	Depth-integrated	US D-96/99	EDI	5V	DI	−
AT-WAXL
1989 - 2016	USACE	Point-integrated	−	−	3V	5D	15 points, hard uniform bottom
2015 - 2016	USACE	Point-integrated	US P6 200lb replaces P-63	EWI (or fixed point)*	3V	5D	15 points, hard uniform bottom
2006 -	USGS	Depth-integrated	US D-96/99	EDI	3V	DI	USGS - NASQAN/NWQN
2006 - 2017	USGS - NASQAN	Depth-integrated	US D-96/99	EWI	3V	DI	USGS - NASQAN/NWQN
2018 - 2021	USGS	Depth-integrated	US D-96/99	EDI	5V	DI	−
